# Supplementary material for: Visible-Light-Induced Diselenide-Crosslinked Polymeric Micelles for ROS-Triggered Drug Delivery
Source: Molecules. 2024 Aug 22;29(16):3970. doi: 10.3390/molecules29163970 (PMC11357037; doi:10.3390/molecules29163970)
Supplement: Supplementary file 1 [file molecules-29-03970-s001.zip]

Archive with 1 entries (1 files):
- molecules-3036732-supplementary.pdf
